# Supplementary material for: Dietary Habits and Relationship with the Presence of Main and Trace Elements, Bisphenol A, Tetrabromobisphenol A, and the Lipid, Microbiological and Immunological Profiles of Breast Milk
Source: Nutrients. 2021 Dec 2;13(12):4346. doi: 10.3390/nu13124346 (PMC8708081; doi:10.3390/nu13124346)
Supplement: Supplementary file 1 [file nutrients-13-04346-s001.zip]

Archive with 3 entries (2 files):
- nutrients-1463089-supplementary/
- nutrients-1463089-supplementary/nutrients-1463089-supplementary-1.pdf
- nutrients-1463089-supplementary/Supplementary material FFQ.pdf
